# Supplementary material for: Leptin-Induced HLA-G Inhibits Myometrial Contraction and Differentiation
Source: Cells. 2022 Mar 10;11(6):954. doi: 10.3390/cells11060954 (PMC8946078; doi:10.3390/cells11060954)
Supplement: Supplementary file 1 [file cells-11-00954-s001.zip]

Archive with 1 entries (1 files):
- cells-1600880-supplementary.pdf
